# Supplementary material for: Beyond the numbers: Critical analysis of the role of postmortem tryptase in the forensic diagnosis of anaphylaxis
Source: J Forensic Sci. 2025 Aug 6;70(6):2117–28. doi: 10.1111/1556-4029.70147 (PMC12584128; doi:10.1111/1556-4029.70147)
Supplement: Supplementary file 1 — Tables S1–S4. [file JFO-70-2117-s001.zip]

Archive with 2 entries (2 files):
- jfo70147-sup-0001-TableS1@JOFS 25-371_TABLE S1    .docx
- jfo70147-sup-0002-TableS2-S4@JOFS 25-371_TABLE S2-S4 .docx
